# Supplementary material for: Comparison of Traditional and Next-Generation Approaches for Uncovering Phytoplasma Diversity, with Discovery of New Groups, Subgroups and Potential Vectors
Source: Biology (Basel). 2022 Jun 28;11(7):977. doi: 10.3390/biology11070977 (PMC9312118; doi:10.3390/biology11070977)
Supplement: Supplementary file 1 [file biology-11-00977-s001.zip]

Archive with 1 entries (1 files):
- biology-1783186-supplementary.xlsx
