# Supplementary material for: Comparison of Traditional and Next-Generation Approaches for Uncovering Phytoplasma Diversity, with Discovery of New Groups, Subgroups and Potential Vectors
Source: Biology (Basel). 2022 Jun 28;11(7):977. doi: 10.3390/biology11070977 (PMC9312118; doi:10.3390/biology11070977)
Supplement: Supplementary file 1 [file biology-11-00977-s001.zip › biology-1783186-supplementary.xlsx]

## Sheet: Table S1
Table S1. List of 35 samples of leafhoppers analyzed in this study. All taxa belong to subfamily Deltocephalinae (Hemiptera, Cicadellidae). Each sample represents one specimen of one species (columns B-E) collected in an independent collecting event (columns F-M).
code sample	Subfamily	tribe	genus	species	Date	collector	collection method	Country/Region	coodY	CooX		altitude
1CH	Deltocephalinae	Cicadulini	Rhopalopyx	elongata	12-Jun-2017	V. Trivellone	sweep net	Switzerland	46°10'07.4"N	8°51'44.9"E
2TH	Deltocephalinae	Athysanini	n.gen.T1	n.sp.	5/12-Dec-2006	Patikom Tumtip	Malaise	Thailand	17°27'54.1"N	101°21'18.1"E		700
3AU	Deltocephalinae	Opsiini	Orosius	argentatus	23-Apr/4-May-2003	M.E. Irwin, F.D. Parker	Malaise	Australia	22°28'24.0"S	118°32'36.0"E		668
4CH	Deltocephalinae	Athysanini	Euscelidius	variegatus	25-Jun-2015	V. Trivellone	sweep net	Switzerland	46°46'10.6"N	6°33'21.4"E		464
5MX	Deltocephalinae	Scaphytopiini	Scaphytopius (Cloanthanus)	aequus	25-Oct-2001	C.H. Dietrich	sweep net	Mexico	19°59'00.0"N	97°11'00.0"W		200
6MG	Deltocephalinae	Stenometopiini	gen.	sp.	04/12-Feb-2002			Madagascar	21°13'34.2"S	47°22'11.4"E		1110
7IL	Deltocephalinae	Opsiini	Neoaliturus	argillaceus	20-Jun-2020	G. Sinaiko	sweep net	Israel	31°59'33.1"N	34°48'45.6"E		40
8AU	Deltocephalinae	Paralimnini	Micrelloides	n.sp.	7-Dec-2011	K. Hill, D. Marshall	Hg-vapor light	Australia	18°09'43.2"S	140°51'18.0"E		9
9TW	Deltocephalinae	Opsiini	Alishania	formosana	15-Jun-2004	C.H. Dietrich	sweep net	Taiwan	24°07'12.0"N	121°14'22.0"E		2700
10US	Deltocephalinae	Paralimnini	Diplocolenus (Verdanus)	evansi	21-Jul-2020	C.H. Dietrich	sweep net	USA	40°40'58.8"N	105°46'12.0"W		2700
11FR	Deltocephalinae	Fieberiellini	Synophropsis	lauri	8-Aug-2018			France	43°51'08.3"N	1°49'26.9"E		127
12ZM	Deltocephalinae	Selenocephalini	Abimwa	sp.	5-Nov-2007	James N. Zahniser	Hg-vapor light	Zambia	11°34'28.2"S	24°23'40.1"E		1445
13BR	Deltocephalinae	Macrostelini	Dalbulus	maidis	10-May-2011	Cavichioli, Gonçalves, D.M. Takiya	light trap	Brazil	7°19'46.0"S	71°50'46.0"W		169
14CN	Deltocephalinae	Athysanini	Nakaharanus	bimaculatus	2-May-2014	C.H. Dietrich	sweep net	China	26°36'03.6"N	106°41'24.0"E		1224
15CA	Deltocephalinae	Limotettigini	Limotettix (Neodrylix)	urnura	29-Jul-1989	K.G.A. Hamilton	sweep net	Canada	45°59'10.7"N	81°56'16.8"W		176
16FR	Deltocephalinae	Chiasmini	Doratura (Doraturina)	homophyla	8-Aug-2018			France	43°51'08.3"N	1°49'26.9"E		127
17MN	Deltocephalinae	Macrostelini	Macrosteles	guttatus	23-Jul-2005			Mongolia	49°15'42.1"N	99°52'56.7"E		1618
18MN	Deltocephalinae	Paralimnini	Adarrus	n.sp.	14/15-Jul-2005			Mongolia	50°18'07.0"N	101°55'43.3"E		1063
19CD	Deltocephalinae	Scaphoideini	n.gen.ZA5	n.sp.1	5-Agu-2008	Braet + Sharkey		Republic of Congo	3°16'11.8"S	15°28'16.0"E		340
20PE	Deltocephalinae	Chiasmini	Exitianus	obscurinervis	23-Oct-2002	C.H. Dietrich	Hg-vapor light	Peru	9°23'27"S	75°59'49"W		650
21ZA	Deltocephalinae	Chiasmini	Aconurella	prolixa	12-Dec-2004	J.N. Zahniser	sweep net	South Africa	33°38'52.9"S	19°38'18.1"E		314
22CH	Deltocephalinae	Scaphoideini	Osbornellus	auronitens	13-Jul-2017	V. Trivellone	sweep net	Switzerland	45°51'17.8"N	8°55'37.8"E		433
23CN	Deltocephalinae	Scaphoideini	Amimenus	mojiensis	12-Jul-2012	Wei Cong	vacuuming	China	33°58'52.8"N	108°09'49.8"E		636
24FR	Deltocephalinae	Scaphoideini	Anoplotettix	putoni	29-Jun-2010	J.N. Zahniser	sweep net	France	44°15'15.1"N	5°04'27.2"E		241
25AU	Deltocephalinae	Deltocephalini	New Genus AU3	n.sp.2	13-Nov-2011	K. Hill, D. Marshall	Hg-vapor light	Australia	16°13'22.4"S	135°58'03.5"E		65
26PH	Deltocephalinae	Scaphoideini	New Genus PH1	n.sp.	1-Apr-2012	T.A. Catanach	sweep net	Philippines	8°09'37.8"N	124°55'54.0"E		1885
27US	Deltocephalinae	Deltocephalini	Graminella	sonora	11/21-Sep-2014	M.E. Irwin, M.J. Sharkey	Malaise	USA (Arizona)	33°01'15.6"N	110°44'19.2"W		600
28ZA	Deltocephalinae	Opsiini	Neoaliturus	angulatus	17/22-Nov-1999	M.E. Irwin	Malaise	South Africa	33°33'46.2"S	24°21'07.2"E		620
29CN	Deltocephalinae	Deltocephalini	Paramesodes	sp.	8-Sep-2015	C.H. Dietrich	sweep net	China	30°46'15.8"N	106°07'13.4"E		303
30MX	Deltocephalinae	Deltocephalini	Sanctanus	fasciatus	5-Sep-2017	Juan Cruzado	visual collection	Mexico	22°13'23.102"N	98°57'49.78"W		323
31PH	Deltocephalinae	Scaphoideini	New_Genus_PH1	n.sp._2	3-Apr-2012	T. A. Catanach	Hg-vapor light	Philippines	8°09'54.6"N	124°55'57.6"E		1773
32BR	Deltocephalinae	Scaphoideini	Scaphoidula	dentata	25-Mar-2016	D.M. Takiya	sweep net	Brazil	3°21'36.0"N	61°25'55.2"W		100
33US	Deltocephalinae	Limotettigini	Limotettix	truncatus	4-Jun-2020	C.H. Dietrich	vacuuming	USA	40°35'52.0"N	90°06'04.0"W		213
34AU	Deltocephalinae	Deltocephalini	Horouta	aristarche	22-Feb-2015	C.H. Dietrich	vacuuming	Australia	27°15'14.4"S	152°06'25.6"E		454
35BR	Deltocephalinae	Deltocephalini	Amplicephalus	maculellus	14-Mar-2015	C.H. Dietrich	vacuuming	Brazil	20°05'55.6"S	43°29'12.4"W		1280

## Sheet: Table S2
Table S2. Comparison of the sequences of phytoplasma 16Sr assembled using Anchored Hybrid Enrichment (AHE) and predicted using 2 methods: ABySS (AHE_sequence_ABySS) and HybPiper (AHE_sequence_HybPiper). SRA_accession_number= SRA (Sequence Read Archive) accession number for raw reads.
Code	Tribe	Species	SRA_accession_number	AHE_ABySS_tag	AHE_sequence_ABySS	Sequence_length (bp)	GenBank_best_hit	AHE_HibPiper_tag	AHE_sequence_HybPiper	Sequence_length (bp)	GenBank_best_hit	Length difference
1CH	Cicadulini	Rhopalopyx elongata	SRR17213128	phy	AAGAGTTTGATCCTGGCTCAGGATGAACGCTGGCGGCGTGCCTAATACATGCAAGTCGAACGAAAACCCCTTAAAAAGGTTTTAGTGGCGAACGGGTGAGTAACACGTAAGTAACCTGCCTTTAAGACGAGGATAACAACCGGAAACGGTTGCTAAGACTGGATAGGAAACAAAAAGGCATCTTTTTGTTTTTAAAAGACCTTCTTATGAAGGTATGCTTAAAGAGGGGCTTGCGCCACATTAGTTAGTTGGTAGAGTAAAAGCCTACCAAGACGATGATGTGTAGCTGGACTGAGAGGTTGAACAGCCACATTGGGACTGAGACACGGCCCAAACTCCTACGGGAGGCAGCAGTAGGGAATTTTCGGCAATGGAGGAAACTCTGACCGAGCAACGCCG…	1530	AB279597.1 Candidatus Phytoplasma trifolii 16S	phy	AAGAGTTTGATCCTGGCTCAGGATGAACGCTGGCGGCGTGCCTAATACATGCAAGTCGAACGAAAACCCCTTAAAAAGGTTTTAGTGGCGAACGGGTGAGTAACACGTAAGTAACCTGCCTTTAAGACGAGGATAACAACCGGAAACGGTTGCTAAGACTGGATAGGAAACAAAAAGGCATCTTTTTGTTTTTAAAAGACCTTCTTATGAAGGTATGCTTAAAGAGGGGCTTGCGCCACATTAGTTAGTTGGTAGAGTAAAAGCCTACCAAGACGATGATGTGTAGCTGGACTGAGAGGTTGAACAGCCACATTGGGACTGAGACACGGCCCAAACTCCTACGGGAGGCAGCAGTAGGGAATTTTCGGCAATGGAGGAAACTCTGACCGAGCAACGCCG…	1530	AB279597.1 Candidatus Phytoplasma trifolii 16S	0
2TH	Athysanini	n. gen. T1 n. sp.		phy	AAGAGTTTGATCCTGGCTCAGGATGAACGCTGGCGGCGTGCCTAATACATGCAAGTCGAACGGAGACCCCTTAAAAGGTCTTAGTGGCGAACGGGTGAGTAACACGTAAGTAACCTACCTTTAAGACGAGAATAACAACCGGAAACAGTTGCTAAGTCTGGATAGGAAACAGAAAGGCATCTTTTTGTTTTTAAAAGACCTTCTTCGGAGGGTATGCTTAAAGAGGGGCTTGCGCCACATTAGTTAGTTGGTAGGGTAAAGGCCTACCAAGACTATGATGTGTAGCCGGACTGAGAGGTTGAACGGCCACATTGGGACTGAGACACGGCCCAAACTCCTACGGGAGGCAGCAGTAGGGAATTTTCGGCAATGGAGGAAACTCTGACCGAGCAACGCCGC…	1529	MW273763.1 Brinjal little leaf phytoplasma 16S	phy	AAGAGTTTGATCCTGGCTCAGGATGAACGCTGGCGGCGTGCCTAATACATGCAAGTCGAACGGAGACCCCTTAAAAGGTCTTAGTGGCGAACGGGTGAGTAACACGTAAGTAACCTACCTTTAAGACGAGAATAACAACCGGAAACAGTTGCTAAGTCTGGATAGGAAACAGAAAGGCATCTTTTTGTTTTTAAAAGACCTTCTTCGGAGGGTATGCTTAAAGAGGGGCTTGCGCCACATTAGTTAGTTGGTAGGGTAAAGGCCTACCAAGACTATGATGTGTAGCCGGACTGAGAGGTTGAACGGCCACATTGGGACTGAGACACGGCCCAAACTCCTACGGGAGGCAGCAGTAGGGAATTTTCGGCAATGGAGGAAACTCTGACCGAGCAACGCCGC…	1529	MW273763.1 Brinjal little leaf phytoplasma 16S	0
3AU	Opsiini	Orosius argentatus	SRR17213184	phy	AAGAGTTTGATCCTGGCTCAGGATGAACGCTGGCGGCGTGCCTAATACATGCAAGTCGAACGAAAACCCCTCAAAAGGTTTTAGTGGCGAACGGGTGAGTAACACGTAAGTAACCTGCCTTTAAGACGAGAATAACAAATGGAAACATTTGCTAAGACTGGATAGGAAACAAAAAGGCATCTTTTTGTTTTTAAAAGACCTTTTAACAAAGGTATGCTTAAAGAGGGGCTTGCGCCACATTAGTTAGTTGGTAGGGTAAAGGCCTACCAAGACTATGATGTGTAGCTGGACTGAGAGGTTGAACAGCCACATTGGGACTGAGACACGGCCCAAACTCCTACGGGAGGCAGCAGTAGGGAATTTTCGGCAATGGAGGAAACTCTGACCGAGCAACGCCGC…	1528	AJ289192.2 Stylosanthes little leaf phytoplasma 16S	phy	AAGAGTTTGATCCTGGCTCAGGATGAACGCTGGCGGCGTGCCTAATACATGCAAGTCGAACGAAAACCCCTCAAAAGGTTTTAGTGGCGAACGGGTGAGTAACACGTAAGTAACCTGCCTTTAAGACGAGAATAACAAATGGAAACATTTGCTAAGACTGGATAGGAAACAAAAAGGCATCTTTTTGTTTTTAAAAGACCTTTTAACAAAGGTATGCTTAAAGAGGGGCTTGCGCCACATTAGTTAGTTGGTAGGGTAAAGGCCTACCAAGACTATGATGTGTAGCTGGACTGAGAGGTTGAACAGCCACATTGGGACTGAGACACGGCCCAAACTCCTACGGGAGGCAGCAGTAGGGAATTTTCGGCAATGGAGGAAACTCTGACCGAGCAACGCCGC…	1528	AJ289192.2 Stylosanthes little leaf phytoplasma 16S	0
4CH	Athysanini	Euscelidius variegatus	SRR17213388	phy	AAGAGTTTGATCCTGGCTCAGGATTAACGCTGGCGGCGTGCCTAATACATGCAAGTCGAACGGAAGTTTAAGCAATTAAACTTTAGTGGCGAACGGGTGAGTAACGCGTAAGCAATCTGCCCCTAAGACGAGGATAACAGTTGGAAACGACTGCTAAGACTGGATAGGAGACAAGAAGGCATCTTCTTATTTTTAAAAGACCTAGCAATAGGTATGCTTAGGGAGGAGCTTGCGTCACATTAGTTAGTTGGTGGGGTAAAGGCCTACCAAGACTATGATGTGTAGCCGGGCTGAGAGGTTGAACGGCCACATTGGGACTGAGACACGGCCCAAACTCCTACGGGAGGCAGCAGTAGGGAATTTTCGGCAATGGAGGAAACTCTGACCGAGCAACGCCGC…	1527	AY265212.1 Aster yellows phytoplasma 16S	phy	AAGAGTTTGATCCTGGCTCAGGATTAACGCTGGCGGCGTGCCTAATACATGCAAGTCGAACGGAAGTTTAAGCAATTAAACTTTAGTGGCGAACGGGTGAGTAACGCGTAAGCAATCTGCCCCTAAGACGAGGATAACAGTTGGAAACGACTGCTAAGACTGGATAGGAGACAAGAAGGCATCTTCTTATTTTTAAAAGACCTAGCAATAGGTATGCTTAGGGAGGAGCTTGCGTCACATTAGTTAGTTGGTGGGGTAAAGGCCTACCAAGACTATGATGTGTAGCCGGGCTGAGAGGTTGAACGGCCACATTGGGACTGAGACACGGCCCAAACTCCTACGGGAGGCAGCAGTAGGGAATTTTCGGCAATGGAGGAAACTCTGACCGAGCAACGCCGC…	1527	AY265212.1 Aster yellows phytoplasma 16S	0
5MX	Scaphytopiini	Scaphytopius aequus		phy	AAGAGTTTGATCCTGGCTCAGGATTAACGCTGGCGGCGTGCCTAATACATGCAAGTCGAACGGAAGTTTAAGCAATTAAACTTTAGTGGCGAACGGGTGAGTAACGCGTAAGCAATCTGCCCCTAAGACGAGGATAACAGTTGGAAACTACTGCTAAGACTGGATAGGAGACAAGAAGGCATCTTCTTGTTTTTAAAAGACCTAGTAATAGGTATGCTTAGGGAGGAGCTTGCGTCACATTAGTTAGTTGGTGGGGTAAAAGCCTACCAAGACTATGATGTGTAGCCGGGCTGAGAGGTTGAACGGCCACATTGGGACTGAGACACGGCCCAAACTCCTACGGGAGGCAGCAGTAGGGAATTTTCGGCAATGGAGGAAACTCTGACCGAGCAACGCCGC…	1527	EU215425.2 Carrot phytoplasma 16S	phy	AAGAGTTTGATCCTGGCTCAGGATTAACGCTGGCGGCGTGCCTAATACATGCAAGTCGAACGGAAGTTTAAGCAATTAAACTTTAGTGGCGAACGGGTGAGTAACGCGTAAGCAATCTGCCCCTAAGACGAGGATAACAGTTGGAAACTACTGCTAAGACTGGATAGGAGACAAGAAGGCATCTTCTTGTTTTTAAAAGACCTAGTAATAGGTATGCTTAGGGAGGAGCTTGCGTCACATTAGTTAGTTGGTGGGGTAAAAGCCTACCAAGACTATGATGTGTAGCCGGGCTGAGAGGTTGAACGGCCACATTGGGACTGAGACACGGCCCAAACTCCTACGGGAGGCAGCAGTAGGGAATTTTCGGCAATGGAGGAAACTCTGACCGAGCAACGCCGC…	1527	EU215425.2 Carrot phytoplasma 16S	0
6MG	Stenometopiini	Gen. sp.	SRR17213251	phy	AAGAGTTTGATCCTGGCTCAGGATGAACGCTGGCGGCGTGCCTAATACATGCAAGTCGAACGGAAACTCTTCGGAGTTTTAGTGGCGAACGGGTGAGTAACACGTAAGCAACCTGCCTTTAAGACGAGAATAACAATTGGAAACAGTTGCTAAGGCTGGATAGGAAACAAAAAGGCATCTTTTTGTTTTTAAAAGACCTTCTTCGGAGGGTATACTTAAAGAGGGGCTTGCGCCACATTAGTTAGTTGGTAGGGTAAAAGCCTACCAAGACGATTATGTGTAGCTGGACTGAGAGGTTGAACAGCCACATTGGGACTGAGACACGGCCCAAACTCCTACGGGAGGCAGCAGTAGGGAATTTTCGGCAATGGAGGAAACTCTGACCGAGCAACGCCGCGT…	1525	MT293886.1 Candidatus Phytoplasma dypsidis 16S	phy	AAGAGTTTGATCCTGGCTCAGGATGAACGCTGGCGGCGTGCCTAATACATGCAAGTCGAACGGAAACTCTTCGGAGTTTTAGTGGCGAACGGGTGAGTAACACGTAAGCAACCTGCCTTTAAGACGAGAATAACAATTGGAAACAGTTGCTAAGGCTGGATAGGAAACAAAAAGGCATCTTTTTGTTTTTAAAAGACCTTCTTCGGAGGGTATACTTAAAGAGGGGCTTGCGCCACATTAGTTAGTTGGTAGGGTAAAAGCCTACCAAGACGATTATGTGTAGCTGGACTGAGAGGTTGAACAGCCACATTGGGACTGAGACACGGCCCAAACTCCTACGGGAGGCAGCAGTAGGGAATTTTCGGCAATGGAGGAAACTCTGACCGAGCAACGCCGCGT…	1525	MT293886.1 Candidatus Phytoplasma dypsidis 16S	0
7IL	Opsiini	Neoaliturus argillaceus		phy	AAGAGTTTGATCCTGGCTCAGGATGAACGCTGGCGGCGCGCCTAATACATGCAAGTCGAACGAAAACCTTCGGGTTTTAGTGGCGAACGGGTGAGTAACACGTAAGCAACCTACCTTTAAGACGTGGATAACAATTGGAAACAGTTGCTAAGACAGGATAGGAAATTAAGAGGCATCTTTTAATTTTTAAAAGACCTTTTTCGGAAGGTATGCTTAAAGAGGGGCTTGCGCCACATTAGTTAGTTGGTAAGGTAAAGGCTTACCAAGACGATGATGTGTAGCTGGACTGAGAGGTTGAACAGCCACATTGGGACTGAGACACGGCCCAAACTCCTACGGGAGGCAGCAGTAAGGAATTTTTGGCAATGGAGGAAACTCTGACCGAGCGACGCCGCGTGA…	1525	MK454714.1 'Coreopsis grandiflora' phyllody phytoplasma 16S	phy	AAGAGTTTGATCCTGGCTCAGGATGAACGCTGGCGGCGCGCCTAATACATGCAAGTCGAACGAAAACCTTCGGGTTTTAGTGGCGAACGGGTGAGTAACACGTAAGCAACCTACCTTTAAGACGTGGATAACAATTGGAAACAGTTGCTAAGACAGGATAGGAAATTAAGAGGCATCTTTTAATTTTTAAAAGACCTTTTTCGGAAGGTATGCTTAAAGAGGGGCTTGCGCCACATTAGTTAGTTGGTAAGGTAAAGGCTTACCAAGACGATGATGTGTAGCTGGACTGAGAGGTTGAACAGCCACATTGGGACTGAGACACGGCCCAAACTCCTACGGGAGGCAGCAGTAAGGAATTTTTGGCAATGGAGGAAACTCTGACCGAGCGACGCCGCGTGA…	1525	MK454714.1 'Coreopsis grandiflora' phyllody phytoplasma 16S	0
8AU	Paralimnini	Micrelloides n. sp.		phy	AAGAGTTTGATCCTGGCTCAGGATGAACGCTGGCGGCGTGCCTAATACATGCAAGTCGAACGGAAACCTTCGGGTTTTAGTGGCGAACGGGTGAGTAACACGTAAGCAACCTGCCCTAATGACGAGGATAACCATTGGAAACAGTGGCTAAGACTGGATAGGAAAATAAAAGGCATCTTTTATTTTTTAAAAGACCTAGCAATAGGTATGCTTTAGGAGGGGCTTGCGCCATATTAGTTAGTTGGTAAGGTAACGGCTTACCAAGACGATGATGTGTAGCTGGACTGAGAGGTTGAACAGCCACATTGGGACTGAGACACGGCCCAAACTCCTACGGGAGGCAGCAGTAGGGAATTTTCGGCAATGGAGGAAACTCTGACCGAGCAACGCCGCGTGAAC…	1524	MW281490.1 Candidatus Phytoplasma sp. 16S	phy	AAGAGTTTGATCCTGGCTCAGGATGAACGCTGGCGGCGTGCCTAATACATGCAAGTCGAACGGAAACCTTCGGGTTTTAGTGGCGAACGGGTGAGTAACACGTAAGCAACCTGCCCTAATGACGAGGATAACCATTGGAAACAGTGGCTAAGACTGGATAGGAAAATAAAAGGCATCTTTTATTTTTTAAAAGACCTAGCAATAGGTATGCTTTAGGAGGGGCTTGCGCCATATTAGTTAGTTGGTAAGGTAACGGCTTACCAAGACGATGATGTGTAGCTGGACTGAGAGGTTGAACAGCCACATTGGGACTGAGACACGGCCCAAACTCCTACGGGAGGCAGCAGTAGGGAATTTTCGGCAATGGAGGAAACTCTGACCGAGCAACGCCGCGTGAAC…	1524	MW281490.1 Candidatus Phytoplasma sp. 16S	0
9TW	Opsiini	Alishania formosana	SRR17212875	phy	AAGAGTTTGATCCTGGCTCAGGATGAACGCTGGCGGCGTGCCTAATACATGCAAGTCGAACGGAAACTCTTTGAGTTTTAGTGGCGAACGGGTGAGTAACACGTAAGCAACCTACCTTTAAGACGAGAATAACAATTGGAAACAGTTGCTAAGGCTGGATAGGAAACAGAAAGGCATCTTTTTGTTTTTAAAAGACCTTCTTCGGAGGGTATGCTTAAAGAGGGGCTTGCGCCACATTAGTTAGTTGGTAGGGTAAAGGCCTACCAAGACGATGATGTGTAGCTGGACTGAGAGGTTGAACAGCCACATTGGGACTGAGACACGGCCCAAACTCCTACGGGAGGCAGCAGTAGGGAATTTTCGGCAATGGAGGAAACTCTGACCGAGCAACGCCGCGTG…	1523	X80117.1 Phytoplasma sp. 16S	phy	AAGAGTTTGATCCTGGCTCAGGATGAACGCTGGCGGCGTGCCTAATACATGCAAGTCGAACGGAAACTCTTTGAGTTTTAGTGGCGAACGGGTGAGTAACACGTAAGCAACCTACCTTTAAGACGAGAATAACAATTGGAAACAGTTGCTAAGGCTGGATAGGAAACAGAAAGGCATCTTTTTGTTTTTAAAAGACCTTCTTCGGAGGGTATGCTTAAAGAGGGGCTTGCGCCACATTAGTTAGTTGGTAGGGTAAAGGCCTACCAAGACGATGATGTGTAGCTGGACTGAGAGGTTGAACAGCCACATTGGGACTGAGACACGGCCCAAACTCCTACGGGAGGCAGCAGTAGGGAATTTTCGGCAATGGAGGAAACTCTGACCGAGCAACGCCGCGTG…	1523	X80117.1 Phytoplasma sp. 16S	0
10US	Paralimnini	Diplocolenus evansi		phy	AAGAGTTTGATCCTGGCTCAGGATAAACGCTGGCGGCGTGCCTAATACATGCAAGTCGAACGGAAATCTTCGGATTTTAGTGGCGAACGGGTGAGTAACACGTAAGTAACCTGCCTTTAAGACGAGAATAACAATTGGAAACAGTTGCTAAGACTGGATAGGAAATTAAAAGGCATCTTTTAATTTTTAAAAGACCTTTTTCGGAAGGTATGCTTAAAGAGGGGCTTGCGACACATTAGTTAGTTGGTAGGGTAAAGGCCTACCAAGACTATGATGTGTAGCTGGACTGAGAGGTCGAACAGCCACATTGGGACTGAGACACGGCCCAAACTCCTACGGGAGGCAGCAGTAGGGAATTTTCGGCAATGGAGGAAACTCTGACCGAGCAACGCCGCGTGA…	1522	HQ589192.1 'Psammotettix cephalotes' flower stunt phytoplasma 16S	phy	AAGAGTTTGATCCTGGCTCAGGATAAACGCTGGCGGCGTGCCTAATACATGCAAGTCGAACGGAAATCTTCGGATTTTAGTGGCGAACGGGTGAGTAACACGTAAGTAACCTGCCTTTAAGACGAGAATAACAATTGGAAACAGTTGCTAAGACTGGATAGGAAATTAAAAGGCATCTTTTAATTTTTAAAAGACCTTTTTCGGAAGGTATGCTTAAAGAGGGGCTTGCGACACATTAGTTAGTTGGTAGGGTAAAGGCCTACCAAGACTATGATGTGTAGCTGGACTGAGAGGTCGAACAGCCACATTGGGACTGAGACACGGCCCAAACTCCTACGGGAGGCAGCAGTAGGGAATTTTCGGCAATGGAGGAAACTCTGACCGAGCAACGCCGCGTGA…	1522	HQ589192.1 'Psammotettix cephalotes' flower stunt phytoplasma 16S	0
11FR	Fieberiellini	Synophropsis lauri	SRR17213157	phy	AAGAGTTTGATCCTGGCTCAGGATGAACGCTGGCGGCGTGCCTAATACATGCAAGTCGAACGGAAACCTTCGGGTTTTAGTGGCGAACGGGTGAGTAACACGTAAGCAACCTGCCCTTAAGACGAGGATAACAATTGGAAACAGTTGCTAAGACTGGATAGGAAAAGTAAAGGCATCTTTACTTTTTTAAAAGACCTTCTTTGAAGGTATGCTTGAGGAGGGGCTTGCGACACATTAGTTAGTTGGCAGGGTAAAGGCCTACCAAGACTATGATGTGTAGCTGGACTGAGAGGTTGAACAGCCACATTGGGACTGAGACACGGCCCAAACTCCTACGGGAGGCAGCAGTAGGGAATTTTCGGCAATGGAGGAAACTCTGACCGAGCAACGCCGCGTGAA…	1522	AF173558.1 Clover yellow edge phytoplasma 16S	phy	AAGAGTTTGATCCTGGCTCAGGATGAACGCTGGCGGCGTGCCTAATACATGCAAGTCGAACGGAAACCTTCGGGTTTTAGTGGCGAACGGGTGAGTAACACGTAAGCAACCTGCCCTTAAGACGAGGATAACAATTGGAAACAGTTGCTAAGACTGGATAGGAAAAGTAAAGGCATCTTTACTTTTTTAAAAGACCTTCTTTGAAGGTATGCTTGAGGAGGGGCTTGCGACACATTAGTTAGTTGGCAGGGTAAAGGCCTACCAAGACTATGATGTGTAGCTGGACTGAGAGGTTGAACAGCCACATTGGGACTGAGACACGGCCCAAACTCCTACGGGAGGCAGCAGTAGGGAATTTTCGGCAATGGAGGAAACTCTGACCGAGCAACGCCGCGTGAA…	1522	AF173558.1 Clover yellow edge phytoplasma 16S	0
12ZM	Selenocephalini	Abimwa sp.	SRR17213239	phy	AAGAGTTTGATCCTGGCTCAGGATGAACGCTGGCGGCGTGCCTAATACATGCAAGTCGAACGGAAACCTTCGGGTTTTAGTGGCGAACGGGTGAGTAACACGTAAGCAACCTGCCCTTAAGACGAGGATAACAATTGGAAACAGTTGCTAAGACTGGATAGGAAAAGTAAAGGCATCTTTACTTTTTTAAAAGACCTTCTTTGAAGGTATGCTTGAGGAGGGGCTTGCGACACATTAGTTAGTTGGCAGGGTAAAGGCCTACCAAGACTATGATGTGTAGCTGGACTGAGAGGTTGAACAGCCACATTGGGACTGAGACACGGCCCAAACTCCTACGGGAGGCAGCAGTAGGGAATTTTCGGCAATGGAGGAAACTCTGACCGAGCAACGCCGCGTGAA…	1522	AF173558.1 Clover yellow edge phytoplasma 16S	phy	AAGAGTTTGATCCTGGCTCAGGATGAACGCTGGCGGCGTGCCTAATACATGCAAGTCGAACGGAAACCTTCGGGTTTTAGTGGCGAACGGGTGAGTAACACGTAAGCAACCTGCCCTTAAGACGAGGATAACAATTGGAAACAGTTGCTAAGACTGGATAGGAAAAGTAAAGGCATCTTTACTTTTTTAAAAGACCTTCTTTGAAGGTATGCTTGAGGAGGGGCTTGCGACACATTAGTTAGTTGGCAGGGTAAAGGCCTACCAAGACTATGATGTGTAGCTGGACTGAGAGGTTGAACAGCCACATTGGGACTGAGACACGGCCCAAACTCCTACGGGAGGCAGCAGTAGGGAATTTTCGGCAATGGAGGAAACTCTGACCGAGCAACGCCGCGTGAA…	1522	AF173558.1 Clover yellow edge phytoplasma 16S	0
13BR	Macrostelini	Dalbulus maidis	SRR17213214	phy	ACTGCTAAGACTGGATAGGAGACAAGAAGGCATCTTCTTGTTTTTAAAAGACCTAGCAATAGGTATGCTTAGGGAGGAGCTTGCGTCACATTAGTTAGTTGGTGGGGTAAAGGCCTACCAAGACTATGATGTGTAGCCGGGCTGAGAGGTTGAACGGCCACATTGGGACTGAGACACGGCCCAAACTCCTACGGGAGGCAGCAGTAGGGAATTTTCGGCAATGGAGGAAACTCTGACCGAGCAACGCCGCGTGAACGATGAAGTATTTCGGTACGTAAAGTTCTTTTATTAGGGAAGAATAAATGATGGAAAAATCATTCTGACGGTACCTAATGAATAAGCCCCGGCTAACTATGTGCCAGCAGCCGCGGTAATACATAGGGGGCAAGCGTTATCCGG…	1378	CP035949.1 'Catharanthus roseus' aster yellows phytoplasma 16S	phy	AGGATAACAGTTGGAAACTACTGCTAAGACTGGATAGGAGACAAGAAGGCATCTTCTTGTTTTTAAAAGACCTAGCAATAGGTATGCTTAGGGAGGAGCTTGCGTCACATTAGTTAGTTGGTGGGGTAAAGGCCTACCAAGACTATGATGTGTAGCCGGGCTGAGAGGTTGAACGGCCACATTGGGACTGAGACACGGCCCAAACTCCTACGGGAGGCAGCAGTAGGGAATTTTCGGCAATGGAGGAAACTCTGACCGAGCAACGCCGCGTGAACGATGAAGTATTTCGGTACGTAAAGTTCTTTTATTAGGGAAGAATAAATGATGGAAAAATCATTCTGACGGTACCTAATGAATAAGCCCCGGCTAACTATGTGCCAGCAGCCGCGGTAATACATA…	1397	CP015149.1 Maize bushy stunt phytoplasma 16S	19
14CN	Athysanini	Nakaharanus bimaculatus		phy	AAGAGTTTGATCCTGGCTCAGGATGAACGCTGGCGGCGTGCCTAATACATGCAAGTCGAACGGAAACCTTCGGGTTTTAGTGGCGAACGGGTGAGTAACACGTAAGCAACCTGCCCTTAAGACGAGGATAACAATTGGAAACAGTTGCTAAGACTGGATAGGAAAAGTAAAGGCATCTTTACTTTTTTAAAAGACCTTCTTTGAAGGTATGCTTGAGGAGGGGCTTGCGACACATTAGTTAGTTGGCAGGGTAAAGGCCTACCAAGACTATGATGTGTAGCTGGACTGAGAGGTTGAACAGCCACATTGGGACTGAGACACGGCCCAAACTCCTACGGGAGGCAGCAGTAGGGAATTTTCGGCAATGGAGGAAACTCTGACCGAGCAACGCCGCGTGAA…	1522	AF173558.1 Clover yellow edge phytoplasma 16S	phy	AAGAGTTTGATCCTGGCTCAGGATGAACGCTGGCGGCGTGCCTAATACATGCAAGTCGAACGGAAACCTTCGGGTTTTAGTGGCGAACGGGTGAGTAACACGTAAGCAACCTGCCCTTAAGACGAGGATAACAATTGGAAACAGTTGCTAAGACTGGATAGGAAAAGTAAAGGCATCTTTACTTTTTTAAAAGACCTTCTTTGAAGGTATGCTTGAGGAGGGGCTTGCGACACATTAGTTAGTTGGCAGGGTAAAGGCCTACCAAGACTATGATGTGTAGCTGGACTGAGAGGTTGAACAGCCACATTGGGACTGAGACACGGCCCAAACTCCTACGGGAGGCAGCAGTAGGGAATTTTCGGCAATGGAGGAAACTCTGACCGAGCAACGCCGCGTGAA…	1522	AF173558.1 Clover yellow edge phytoplasma 16S	0
15CA	Limotettigini	Limotettix urnura		phy	AAGAGTTTGATCCTGGCTCAGGATAAACGCTGGCGGCGTGCCTAATACATGCAAGTCGAACGGAAATCTTCGGATTTTAGTGGCGAACGGGTGAGTAACACGTAAGTAACCTGCCTTTAAGACGAGAATAACATTTGGAAACAATTGCTAAGGCTGGATAGGAAATTAAAAGGCATCTTTTAATTTTTAAAAGACCTTCTACGAAGGTATGCTTAAAGAGGGGCTTGCGGCACATTAGTTAGTTGGTAGGGTAAAGGCCTACCAAGACTATAATGTGTAGCTGGACTGAGAGGTCGAACAGCCACATTGGGACTGAGACACGGCCCAAACTCCTACGGGAGGCAGCAGTAGGGAATTTTCGGCAATGGAGGAAACTCTGACCGAGCAACGCCGCGTGAA…	1521	KR869146.1 Candidatus Phytoplasma cirsii 16S	phy	AAGAGTTTGATCCTGGCTCAGGATAAACGCTGGCGGCGTGCCTAATACATGCAAGTCGAACGGAAATCTTCGGATTTTAGTGGCGAACGGGTGAGTAACACGTAAGTAACCTGCCTTTAAGACGAGAATAACATTTGGAAACAATTGCTAAGGCTGGATAGGAAATTAAAAGGCATCTTTTAATTTTTAAAAGACCTTCTACGAAGGTATGCTTAAAGAGGGGCTTGCGGCACATTAGTTAGTTGGTAGGGTAAAGGCCTACCAAGACTATAATGTGTAGCTGGACTGAGAGGTCGAACAGCCACATTGGGACTGAGACACGGCCCAAACTCCTACGGGAGGCAGCAGTAGGGAATTTTCGGCAATGGAGGAAACTCTGACCGAGCAACGCCGCGTGAA…	1521	KR869146.1 Candidatus Phytoplasma cirsii 16S	0
16FR	Chiasmini	Doratura homophyla	SRR17213015	phy	GTTTTTAAAAGACCTAGTAATAGGTATGCTTAGGGAGGAGCTTGCGTCACATTAGTTAGTTGGTGGGGTAAAGGCCTACCAAGACTATGATGTGTAGCCGGGCTGAGAGGTTGAACGGCCACATTGGGACTGAGACACGGCCCAAACTCCTACGGGAGGCAGCAGTAGGGAATTTTCGGCAATGGAGGAAACTCTGACCGAGCAACGCCGCGTGAACGATGAAGTATTTCGGTACGTAAAGTTCTTTTATTAGGGAAGAATAAATGATGGAAAAATCATTCTGACGGTACCTAATGAATAAGCCCCGGCTAACTATGTGCCAGCAGCCGCGGTAATACATAGGGGGCAAGCGTTATCCGGAATTATTGGGCGTAAAGGGTGCGTAGGCGGTTAAATAAG…	1339	CP035949.1 'Catharanthus roseus' aster yellows phytoplasma 16S	phy	AAGAGTTTGATCCTGGCTCAGGATTAACGCTGGCGGCGTGCCTAATACATGCAAGTCGAACGGAAGTTTAAGCAATTAAACTTTAGTGGCGAACGGGTGAGTAACGCGTAAGCAATCTGCCCCTAAGACGAGGATAACAGTTGGAAACTACTGCTAAGACTGGATAGGAGACAAGAAGGCATCTTCTTGTTTTTAAAAGACCTAGTAATAGGTATGCTTAGGGAGGAGCTTGCGTCACATTAGTTAGTTGGTGGGGTAAAGGCCTACCAAGACTATGATGTGTAGCCGGGCTGAGAGGTTGAACGGCCACATTGGGACTGAGACACGGCCCAAACTCCTACGGGAGGCAGCAGTAGGGAATTTTCGGCAATGGAGGAAACTCTGACCGAGCAACGCCGC…	1527	CP015149.1 Maize bushy stunt phytoplasma 16S	188
17MN	Macrostelini	Macrosteles guttatus	SRR17213107	phy	CAAGACTATGATGTGTAGCCGGGCTGAGAGGTTGAACGGCCACATTGGGACTGAGACACGGCCCAAACTCCTACGGGAGGCAGCAGTAGGGAATTTTCGGCAATGGAGGAAACTCTGACCGAGCAACGCCGCGTGAACGATGAAGTATTTCGGTACGTAAAGTTCTTTTATTAGGGAAGAATAAATGATGGAAAAATCATTCTGACGGTACCTAATGAATAAGCCCCGGCTAACTATGTGCCAGCAGCCGCGGTAATACATAGGGGGCAAGCGTTATCCGGAATTATTGGGCGTAAAGGGTGCGTAGGCGGTTAAATAAGTTTATGGTCTAAGTGCAATGCTCAACATTGTGATGCTATAAAAACTGTTTAGCTAGAGTAAGATAGAGGCAAGTGGAAT…	1260	CP055264.1 Rapeseed phyllody phytoplasma 16S	phy	AAGAGTTTGATCCTGGCTCAGGATTAACGCTGGCGGCGTGCCTAATACATGCAAGTCGAACGGAAGTTTAAGCAATTAAACTTTAGTGGCGAACGGGTGAGTAACGCGTAAGCAATCTGCCCCTAAGACGAGGATAACAGTTGGAAACGACTGCTAAGACTGGATAGGAGACAAGAGGGCATCTTCTTGTTTTTAAAAGACCTAGCAATAGGTATGCTTAGGGAGGAGCTTGCGTCACATTAGTTAGTTGGTGGGGTAAAGGCCTAACAAGACTATGATGTGTAGCCGGGCTGAGAGGTTGAACGGCCACATTGGGACTGAGACACGGCCCAAACTCCTACGGGAGGCAGCAGTAGGGAATTTTCGGCAATGGAGGAAACTCTGACCGAGCAACGCCGC…	1527	AY744071.1 Hyacinth virescence phytoplasma 16S	267
18MN	Paralimnini	Adarrus n. sp.		phy-part	AAGTCGAACGGAGACCCTTCAAAAGGTCTTAGTGGCGAACGGGTGAGTAACACGTAAGTAACCTACCTTTAAGACGAGGATAACAATCGGAAACGGTTGCTAAGACTGGATAGGAAACAGAAAGGCATCTTTTTGTTTTTAAAAGACCTTCTTCGGAGGGTATGCTTAAAGAGGGGCTTGCGCCACATTAGTTAGTTGGTGAGGTAAAGGCTTACCAAGATTATGATGTGTAGCTGGACTGAGAGGTTGAACAGCCACATTGGGACTGAGACACGGCCCAAACTCCTACGGGAGGCAGCAGTAGGGAATTTTCGGCAATGGAGGAAACTCTGACCGAGCGACGCCGCGTGAACGATGAAGTATTTCGGTATGTAAAGTTCTTTTATTGAAGAAGAAAAA…	1235	MK440304.1 'Artemisia vulgaris' witches'-broom phytoplasma 16S	phy-part	AAGTCGAACGGAGACCCTTCAAAAGGTCTTAGTGGCGAACGGGTGAGTAACACGTAAGTAACCTACCTTTAAGACGAGGATAACAATCGGAAACGGTTGCTAAGACTGGATAGGAAACAGAAAGGCATCTTTTTGTTTTTAAAAGACCTTCTTCGGAGGGTATGCTTAAAGAGGGGCTTGCGCCACATTAGTTAGTTGGTGAGGTAAAGGCTTACCAAGATTATGATGTGTAGCTGGACTGAGAGGTTGAACAGCCACATTGGGACTGAGACACGGCCCAAACTCCTACGGGAGGCAGCAGTAGGGAATTTTCGGCAATGGAGGAAACTCTGACCGAGCGACGCCGCGTGAACGATGAAGTATTTCGGTATGTAAAGTTCTTTTATTGAAGAAGAAAAA…	1235	MK440304.1 'Artemisia vulgaris' witches'-broom phytoplasma 16S	0
19CD	Scaphoideini	n. gen. ZA5 n. sp. 1		phy-part	AAGTCGAACGGAGACCCTTCAAAAGGTCTTAGTGGCGAACGGGTGAGTAACACGTAAGTAACCTACCTTTAAGACGAGGATAACAATCGGAAACGGTTGCTAAGACTGGATAGGAAACAGAAAGGCATCTTTTTGTTTTTAAAAGACCTTCTTCGGAGGGTATGCTTAAAGAGGGGCTTGCGCCACATTAGTTAGTTGGTGAGGTAAAGGCTTACCAAGATTATGATGTGTAGCTGGACTGAGAGGTTGAACAGCCACATTGGGACTGAGACACGGCCCAAACTCCTACGGGAGGCAGCAGTAGGGAATTTTCGGCAATGGAGGAAACTCTGACCGAGCGACGCCGCGTGAACGATGAAGTATTTCGGTATGTAAAGTTCTTTTATTGAAGAAGAAAAA…	1235	MK440304.1 'Artemisia vulgaris' witches'-broom phytoplasma 16S	phy-part	AAGTCGAACGGAGACCCTTCAAAAGGTCTTAGTGGCGAACGGGTGAGTAACACGTAAGTAACCTACCTTTAAGACGAGGATAACAATCGGAAACGGTTGCTAAGACTGGATAGGAAACAGAAAGGCATCTTTTTGTTTTTAAAAGACCTTCTTCGGAGGGTATGCTTAAAGAGGGGCTTGCGCCACATTAGTTAGTTGGTGAGGTAAAGGCTTACCAAGATTATGATGTGTAGCTGGACTGAGAGGTTGAACAGCCACATTGGGACTGAGACACGGCCCAAACTCCTACGGGAGGCAGCAGTAGGGAATTTTCGGCAATGGAGGAAACTCTGACCGAGCGACGCCGCGTGAACGATGAAGTATTTCGGTATGTAAAGTTCTTTTATTGAAGAAGAAAAA…	1235	MK440304.1 'Artemisia vulgaris' witches'-broom phytoplasma 16S	0
20PE	Chiasmini	Exitianus obscurinervis	SRR17213043	phy-part	AGCAGTAGGGAATTTTCGGCAATGGAGGAAACTCTGACCGAGCAACGCCGCGTGAACGATGAAGTACCTCGGTATGTAAAGTTCTTTTATTAAGGAAGAAAAAAGAGTGGAAAAACTCCCTTGACGGTACTTAATGAATAAGCCCCGGCTAATTATGTGCCAGCAGCCGCGGTAATACATAAGGGGCGAGCGTTATCCGGAATGATTGGGCGTAAAGGGTGCGTAGGCGGTTTAATAAGTCTATAGTTTAATTTCAGTGCTTAACGCTGTTGTGCTATAGAAACTGTTTTACTAGAGTGAGATAGAGGCAAGCGGAATTCCATGTGTAGCGGTAAAATGCGTAAATATATGGAGGAACACCAGAGGCGTAGGCGGCTTGCTGGGTCTTTACTGACGCTG…	1179	KY778013.1 Mexican Naolinco periwinkle virescence phytoplasma 16S	phy	GTTTGATCCTGGCTCAGGATGAACGCTGGCGGCGTGCCTAATACATGCAAGTCGAACGGAAACCTTCGGGTTTTAGTGGCGAACGGGTGAGTAACACGTAAGCAACCTGCCCTTAAGACGAGGATAACAATTGGAAACAGTTGCTAAGACTGGATAGGAAAAGTAAAGGCATCTTTACTTTTTTAAAAGACCTTCTTTGAAGGTATGCTTGAGGAGGGGCTTGCGACACATTAGTTAGTTGGCAGGGTAAAGGCCTACCAAGACTATGATGTGTAGCTGGACTGAGAGGTTGAACAGCCACATTGGGACTGAGACACGGCCCAAACTCCTACGGGAGGCAGCAGTAGGGAATTTTCGGCAATGGAGGAAACTCTGACCGAGCAACGCCGCGTGAACGAT…	1518	AF173558.1 Clover yellow edge phytoplasma 16S	339
21ZA	Chiasmini	Aconurella prolixa	SRR17213444	phy-part	TGAACGATGAAGTACCTCGGTATGTAAAGTTCTTTTATTAAGGAAGAAAAAAGAGTGGAAAAACTCCCTTGACGGTACTTAATGAATAAGCCCCGGCTAATTATGTGCCAGCAGCCGCGGTAATACATAAGGGGCGAGCGTTATCCGGAATGATTGGGCGTAAAGGGTGCGTAGGCGGTTTAATAAGTCTATAGTTTAATTTCAGTGCTTAACGCTGTTGTGCTATAGAAACTGTTTTACTAGAGTGAGATAGAGGCAAGCGGAATTCCATGTGTAGCGGTAAAATGCGTAAATATATGGAGGAACACCAGAGGCGTAGGCGGCTTGCTGGGTCTTTACTGACGCTGAGGCACGAAAGCGTGGGGAGCAAACAGGATTAGATACCCTGGTAGTCCACGC…	804	MN807435.1 Candidatus Phytoplasma luffae 16S	phy	AACGGAAACCTTCGGGTTTTAGTGGCGAACGGGTGAGTAACACGTAAGCAACCTGCCCTTAAGACGAGGATAACAATTGGAAACAGTTGCTAAGACTGGATAGGAAAAGTAAAGGCATCTTTACTTTTTTAAAAGACCTTCTTTGAAGGTATGCTTGAGGAGGGGCTTGCGACACATTAGTTAGTTGGCAGGGTAAAGGCCTACCAAGACTATGATGTGTAGCTGGACTGAGAGGTTGAACAGCCACATTGGGACTGAGACACGGCCCAAACTCCTACGGGAGGCAGCAGTAGGGAATTTTCGGCAATGGAGGAAACTCTGACCGAGCAACGCCGCGTGAACGATGAAGTACCTCGGTATGTAAAGTTCTTTTATTAAGGAAGAAAAAAGAGTGGAAAA…	1464	KY778013.1 Mexican Naolinco periwinkle virescence phytoplasma 16S	660
22CH	Scaphoideini	Osbornellus auronitens		phy-part	GGGAGCAAACAGGATTAGATACCCTGGTAGTCCACGCTGTAAACGATGAGTACTAAGTGTCGGGGTAACTCGGTACTGAAGTTAACACATTAAGTACTCCGCCTGAGTAGTACGTACGCAAGTATGAAACTTAAAGGAATTGACGGGACTCCGCACAAGCGGTGGATCATGTTGTTTAATTCGAAGATACACGAAAAACCTTACCAGGTCTTGACATACTCTGCAAAGCTATAGAAATATAGTGGAGGTTATCAGGGATACAGGTGGTGCATGGTTGTCGTCAGTTCGTGTCGTGAGATGTTAGGTTAAGTCCTAAAACGAACGCAACCCCTGTCGCTAGTTGCCAGCACGTAATGGTGGGGACTTTAGCGAGACTGCCAATTAAACATTGGAGGAAGG…	764	MN394842.1 Candidatus Phytoplasma sp. 16S	phy	GAGAGTTTGATCCTGGCTCAGGATGAACGCTGGCGGCGCGCCTAATACATGCAAGTCGAACGGAGACCCTTCAAAAGGTCTTAGTGGCGAACGGGTGAGTAACACGTAAGTAACCTACCTTTAAGACGAGGATAACAATCGGAAACGGTTGCTAAGACTGGATAGGAAACAGAAAGGCATCTTTTTGTTTTTAAAAGACCTTCTTCGGAGGGTATGCTTAAAGAGGGGCTTGCGCCACATTAGTTAGTTGGTGAGGTAAAGGCTTACCAAGATTATGATGTGTAGCTGGACTGAGAGGTTGAACAGCCACATTGGGACTGAGACACGGCCCAAACTCCTACGGGAGGCAGCAGTAGGGAATTTTCGGCAATGGAGGAAACTCTGACCGAGCGACGCCGC…	1527	AY197645.1 Flavescence doree phytoplasma 16S	763
23CN	Scaphoideini	Amimenus mojiensis	SRR17213331	phy-part	GTATGAAACTTAAAGGAATTGACGGGACTCCGCACAAGCGGTGGATCATGTTGTTTAATTCGAAGGTACCCGAAAAACCTCACCAGGTCTTGACATGCTTCTGCAAAGCTGTAGAAACACAGTGGAGGTTATCAGTTGCACAGGTGGTGCATGGTTGTCGTCAGCTCGTGTCGTGAGATGTTGGGTTAAGTCCCGCAACGAGCGCAACCCTTATTGTTAGTTACCAGCACGTAATGGTGGGGACTTTAGCAAGACTGCCAGTGATAAATTGGAGGAAGGTGGGGACGACGTCAAATCATCATGCCCCTTATGACCTGGGCTACAAACGTGATACAATGGCTGTTACAAAGGGTAGCTGAAGCGCAAGTTTTTGGCGAATCTCAAAAAAACAGTCTCAGT…	644	CP055264.1 Rapeseed phyllody phytoplasma 16S	phy	AAGAGTTTGATCCTGGCTCAGGATTAACGCTGGCGGCGTGCCTAATACATGCAAGTCGAACGGAAGTTTAAGCAATTAAACTTTAGTGGCGAACGGGTGAGTAACGCGTAAGCAATCTGCCCCTAAGACGAGGATAACAGTTGGAAACGACTGCTAAGACTGGATAGGAGACAAGAAGGCATCTTCTTGTTTTTAAAAGACCTAGCAATAGGTATGCTTAGGGAAGAGCTTGCGTCACATTAGTTAGTTGGTGGGGTAAAGGCCTACCAAGACTATGATGTGTAGCCGGGCTGAGAGGTTGAACGGCCACATTGGGACTGAGACACGGCCCAAACTCCTACGGGAGGCAGCAGTAGGGAATTTTCGGCAATGGAGGAAACTCTGACCGAGCAACGCCGC…	1526	CP055264.1 Rapeseed phyllody phytoplasma 16S	882
24FR	Scaphoideini	Anoplotettix putoni		oBa-part	TGGACCTGCGCCGTATTAGCTAGTTGGTAAGGTAACGGCTTACCAAGGCAACGATACGTAGCCGACCTGAGAGGGTGATCGGCCACACTGGAACTGAGACACGGTCCAGACTCCTACGGGAGGCAGCAGTAGGGAATCTTCCGCAATGGGCGAAAGCCTGACGGAGCAACGCCGCGTGAGTGATGAAGGTCTTCGGATCGTAAAACTCTGTTATTAGGGAAGAACAAACGTGTAAGTAACTGTGCACGTCTTGACGGTACCTAATCAGAAAGCCACGGCTAACTACGTGCCAGCAGCCGCGGTAATACGTAGGTGGCAAGCGTTATCCGGAATTATTGGGCGTAAAGCGCGCGTAGGCGGTTTTTTAAGTCTGATGTGAAAGCCCACGGCTCAACCGTG…	599	ON340568.1 Staphylococcus sp. 16S	oBa	GAGAGTTTGATCCTGGCTCAGGACGAACGCTGGCGGCGTGCTTAACACATGCAAGTCGAACGGAAAGGCCCTGCTTTTGTGGGGTGCTCGAGTGGCGAACGGGTGAGTAACACGTGAGTAACCTGCCCTTGACTTTGGGATAACTTCAGGAAACTGGGGCTAATACCGGATAGGAGCTCCTGGAGTTTTTGTGAGTGGAATGTAAAGATGGCTCTGCTATCACTTATAGATGGACCTGCGCCGTATTAGCTAGTTGGTAAGGTAACGGCTTACCAAGGCAACGATACGTAGCCGACCTGAGAGGGTGATCGGCCACACTGGAACTGAGACACGGTCCAGACTCCTACGGGAGGCAGCAGTAGGGAATCTTCCGCAATGGGCGAAAGCCTGACGGAGCAA…	1431	MZ014435.1 Staphylococcus hominis 16S	832
25AU	Deltocephalini	n. gen. AU3 n. sp. 2		phy-part	ACCAAGACTATGATGTGTAGCTGGACTGAGAGGTTGAACAGCCACATTGGGACTGAGACACGGCCCAAACTCCTACGGGAGGCAGCAGTAGGGAATTTTCGGCAATGGAGGAAACTCTGACCGAGCAACGCCGCGTGAACGATGAAGTATTTCGGTATGTAAAGTTCTTTTATTGAAGAAGAAAAAATAGTGGAAAAACTATCTTGACGCTATTCAATGAATAAGCCCCGGCAAACTATGTGCCAGCAGCCGCGGTAATACATAGGGGGCGAGCGTTATCCGGAATTATTGGGCGTAAAGGGTGCGTAGGCGGTTTAATAAGTCTATAGTTTAATTTCAGTGCTTAACACTGTCCTGCTATAGAAACTATTAAACTAGAGTGAGATAGAGGCAAGTGGA…	533	KM924296.1 Goosegrass white leaf phytoplasma 16S	phy-part	ACCAAGACTATGATGTGTAGCTGGACTGAGAGGTTGAACAGCCACATTGGGACTGAGACACGGCCCAAACTCCTACGGGAGGCAGCAGTAGGGAATTTTCGGCAATGGAGGAAACTCTGACCGAGCAACGCCGCGTGAACGATGAAGTATTTCGGTATGTAAAGTTCTTTTATTGAAGAAGAAAAAATAGTGGAAAAACTATCTTGACGCTATTCAATGAATAAGCCCCGGCAAACTATGTGCCAGCAGCCGCGGTAATACATAGGGGGCGAGCGTTATCCGGAATTATTGGGCGTAAAGGGTGCGTAGGCGGTTTAATAAGTCTATAGTTTAATTTCAGTGCTTAACACTGTCCTGCTATAGAAACTATTAAACTAGAGTGAGATAGAGGCAAGTGGA…	910	AB741629.1 Goosegrass white leaf phytoplasma 16S	377
26PH	Scaphoideini	n. gen. PH1 n. sp.		phy-part	TAAGCAATCTGCCCCTAAGACGAGGATAACAGTTGGAAACGACTGCTAAGACTGGATAGGAGACAAGAAGGCATCTTCTTGTTTTTAAAAGACCTAGCAATAGGTATGCTTAGGGAGGAGCTTGCGTCACATTAGTTAGTTGGTGGGGCAAAGGCCTACCAAGACTATGATGTGTAGCCGGGCTGAGAGGTTGAACGGCCACATTGGGACTGAGACACGGCCCAAACTCCTACGGGAGGCAGCAGTAGGGAATTTTCGGCAATGGAGGAAACTCTGACCGAGCAACGCCGCGTGAACGATGAAGTATTTCGGTACGTAAAGTTCTTTTATTAGGGAAGAATAAATGATGGAAAAATCATTCTGACGGTACCTAATGAATAAGCCCCGGCTAACTATGTG…	423	ON332489.1 'Sesamum indicum' phytoplasma 16S	phy	AAGAGTTTGATCCTGGCTCAGGATTAACGCTGGCGGCGTGCCTAATACATGCAAGTCGAACGGAAGTTTAAGCAATTAAACTTTAGTGGCGAACGGGTGAGTAACGCGTAAGCAATCTGCCCCTAAGACGAGGATAACAGTTGGAAACGACTGCTAAGACTGGATAGGAGACAAGAAGGCATCTTCTTGTTTTTAAAAGACCTAGCAATAGGTATGCTTAGGGAGGAGCTTGCGTCACATTAGTTAGTTGGTGGGGCAAAGGCCTACCAAGACTATGATGTGTAGCCGGGCTGAGAGGTTGAACGGCCACATTGGGACTGAGACACGGCCCAAACTCCTACGGGAGGCAGCAGTAGGGAATTTTCGGCAATGGAGGAAACTCTGACCGAGCAACGCCGC…	1527	JN005710.1 'Populus nigra' phytoplasma 16S	1104
27US	Deltocephalini	Graminella sonora		phy-part	AAGAGTTTGATCCTGGCTCAGGATTAACGCTGGCGGCGTGCCTAATACATGCAAGTCGAACGGAAGTTTAAGCAATTAAACTTTAGTGGCGAACGGGTGAGTAACGCGTAAGCAATCTGCCCCTAAGACGAGGATAACAGTTGGAAACTACTGCTAAGACTGGATAGGAGACAAGAAGGCATCTTCTTGTTTTTAAAAGACCTAGTAATAGGTATGCTTAGGGAGGAGCTTGCGTCACATTAGTTAGTTGGTGGGGTAAAGGCCTACCAAGACTATGATGTGTAGCCGGGCTGAGAGGTTGAACGGCCACATTGGGACTGAGACACGGCCCAAACTCCTACGGGAGGCAGCAGTAGGGA	359	EU215425.2 Carrot phytoplasma sp. 16S	phy	AAGAGTTTGATCCTGGCTCAGGATTAACGCTGGCGGCGTGCCTAATACATGCAAGTCGAACGGAAGTTTAAGCAATTAAACTTTAGTGGCGAACGGGTGAGTAACGCGTAAGCAATCTGCCCCTAAGACGAGGATAACAGTTGGAAACTACTGCTAAGACTGGATAGGAGACAAGAAGGCATCTTCTTGTTTTTAAAAGACCTAGTAATAGGTATGCTTAGGGAGGAGCTTGCGTCACATTAGTTAGTTGGTGGGGTAAAGGCCTACCAAGACTATGATGTGTAGCCGGGCTGAGAGGTTGAACGGCCACATTGGGACTGAGACACGGCCCAAACTCCTACGGGAGGCAGCAGTAGGGAATTTTCGGCAATGGAGGAAACTCTGACCGAGCAACGCCGC…	1527	CP015149.1 Maize bushy stunt phytoplasma 16S	1168
28ZA	Opsiini	Neoaliturus angulatus	SRR17213185	oBa-part	GGTGCATGGTTGTCGTCAGCTCGTGTCGTGAGATGTTGGGTTAAGTCCCATAACGAGCGCAACCCCTATCGTTAGTTACCATCATTAAGTTGGGGACTCTAGCGATACTGCCGGTGATAAACCGGAGGAAGGTGGGGACGACGTCAAATCATCATGCCCTTTATGACTTGGGCTACACACGTGCTACAATGGCAGATACAGAGGGCAGCGAAAGAGTGATCTGAAGCGAAACTCACAAAATCTGTCCCAGTTCGGATTGCACTCTGCAACTCGAGTGCATGAAGTTGGAGTTGCTAGTAATCGCGAATCAGAATGTCGCGGTGAATGCGTTCCCGGGTCTTGTACACACC	350	KF025257.1 Uncultured bacterium 16S	neg	N/A	0	N/A	-350
29CN	Deltocephalini	Paramesodes sp.		phy-part	GTTACAAAGAGTAGCTGAAACGCAAGTTTATAGCCAATCTCATAAAAGCAGTCTCAGTTCGGATTGAAGTCTGCAACTCGACTTCATGAAGTTGGAATCGCTAGTAATCGCGAATCAGCATGTCGCGGTGAATACGTTCTCGGGGTTTGTACACACCGCCCGTCAAACCACGAAAGTTGGTAATACTCGAAAACGATAGCCTAACTTCTTCAGAAGAGGGAATCGTCTAAGGTAGGATCGATGATTGGGGTTAAGTCGTAACAAGGTATCCCTACCGGAAGGTGGGGATGGATCACCTCCTTT	303	MT510167.1 Sugarcane grassy shoot phytoplasma 16S	phy-part	GGGACTCCGCACAAGCGGTGGATCATGTTGTTTAATTCGAAGATACACGAAAAACCTTACCAGGTCTTGACATACTCTGCAAAGCTATAGCAATATAGTGGAGGTTATCAGGGATACAGGTGGTGCATGGTTGTCGTCAGCTCGTGTCGTGAGATGTTAGGTTAAGTCCTAAAACGAGCGCAACCCTTGTCACTAGTTGCCAGCATGTTATGATGGGCACTTTAGTGAGACTGCCAATGAAAAATTGGAGGAAGGTGAGGATCACGTCAAATCATCATGCCCCTTATGATCTGGGCTACAAACGTGATACAATGGCTGTTACAAAGAGTAGCTGAAACGCAAGTTTATAGCCAATCTCATAAAAGCAGTCTCAGTTCGGATTGAAGTCTGCAACTCGAC…	620	KF908793.1 Sugarcane green grassy shoot phytoplasma 16S	317
30MX	Deltocephalini	Sanctanus fasciatus		oBa-part	TACCACCAGTAACTGAGATTAACTTTTTGTTGGTTATGCTTTCCAACTCGCTTTTGGGGGCCCCTTTTACTGGCTCATGGCAGGGGAGGAGGGGGGTTGTCACCCGGAAAACCCCCCGTGGCTACGCCACTGATCGCCTTCAATTAAATTTATGCCAAAATGTTCTACAGCTTGCCTCA	179	N/A	oBa-part	GACGTTTTCAAGGTGCTGCATGGTTGTCGTCAGCTCGTGCCGTGAGGTGTCAGGTTAAGTCCTATAACGAGCGCAACCCCTGTCGTTAGTTGCCAGCTAGTGATGTCGGGAACTCTAACGAGACTGCCAGTGTAAACTGTGAGGAAGGTGGGGATGACGTCAAATCATCACGGCCCTTACGCCTTGGGCCACACACGTGCTACAATGGCCAGTACAGAGAGCAGC	225	MN960084.1 Flavobacterium sp. 16S	46
31PH	Scaphoideini	n. gen. PH1 n. sp. 2		phy-part	TGCACCACCTGTGCAACTGATAACCTCCACTGTGTTTCTACAGCTTTGCAGAAGCATGTCAAGACCTGGTGAGGTTTTTCGGGTACCTTCGAATTAAACAACATGATCCACCGCTTGTGCGGAGTCCCGTCAATTCCTTTAAGTTTCATA	150	ON332726.1 'Echinochloa frumentacea' aster yellows phytoplasma 16S	neg	N/A	0	N/A	-150
32BR	Scaphoideini	Scaphoidula dentata	SRR17212817	oBa-part	AAGACTTGAGAACGTATTCACCGCGGTATGTCTGACCCGCGATTACTAGCAATTCCGGCTTCATGAAGTCGAGTTGCAGACTTCAATCCGAACTGGCGCCGCTTTTCTAACGATTTGCTCCACCTCGCGGTATTGCGTCGTGTTGTAGCG	150	KU655376.1 Uncultured bacterium 16S	oBa-part	GAATAAGTATCGACTAACTCTGTGCCAGCAGTCGCGGTAATACAGAGGATACAAGCGTTATCCGGAGTTATTGGGTTTAAAGGGTGCGTAGGCTGTAGCGGTGAAATGCATAGATATCACACAGAACACCGATAGCGAAAGCAAGTTACTAACCCTATACTGACGCTGAGGCACGAAAGCGTGGGGAGCAAACAGGATTAGATACCCTGGTAGTCCACGCCCTAAACGATGTCAACTGGTTGTTGGGTCTTCACTGACTCAGTAACGAAGCTAACGCGTGAAGTTGACCGCCTGGGGAGTACGGCCGCAAGGTTGAAACTCAAAGGAATTGACGGGGACCCGCACAAGCGGTGGATGATGTGGTTTAATTCGATGCAACGCGAAAAACCTTACCTACCC…	621	HE577681.1 Uncultured bacterium 16S	471
33US	Limotettigini	Limotettix truncatus	SRR17213077	oBa-part	GCTGCATGGTTGTCGTCAGCTCGTGCCGTGAGGTGTAAGGTTAAGTCCCGCAACGAGCGCAACCCTTATGCTTTGTTGCCAGCGATT	87	GU293186.1 Uncultured bacterium 16S	neg	N/A	0	N/A	-87
34AU	Deltocephalini	Horouta aristarche	SRR17213438	oBa-part	ATTTTCTGGTCTAAAACTGACGCTTAAGCACGAAAGCGTGGGGAGCAAAAAGGATTAGATACCCTGGTAGTCCACGCCCTAAACGATGTCAATTGATCA	99	CP038034.1 Achromobacter insolitus 16S	oBa-part	GAGAGTTTGATCCTGGCTCAGGACGAACGCTGGCGGCGTGCTTAACACATGCAAGTCGAACGGAAAGGCCCTGCTTTTGTGGGGTGCTCGAGTGGCGAACGGGTGAGTAACACGTGAGTAACCTGCCCTTGACTTTGGGATAACGTGACGGTAATGGGTAAAGAAGCACCGGCTAACTACGTGCCAGCAGCCGCGGTGATACGTAGGGTGCGAGCGTTGTCCGGATTTATTGGGCGTAAAGGGCTCGTAGGTAATCAATCTTAGTTCGGATTGTACTCTGCAACTCGAGTACATGAAGCTGGAATCGCTAGTAATCGCGGATCAGCATGCCGCGGTGAATATGTAAACTGGTCTTGTACACACCGCCCGTCACACCATGGAAATAGATTTTATTCTAAA	399	AP022845.1 Cutibacterium acnes 16S	300
35BR	Deltocephalini	Amplicephalus maculellus		neg	N/A	0	N/A	neg	N/A	0	N/A	0

## Sheet: Table S3
Table S3. Comparison between sequences of phytoplasma 16Sr assembled using Anchored Hybrid Enrichment (AHE) and predicted using HybPiper method (used as Query) and sequences obtained using Sanger sequencing (used as Subject). Percentages of identity and coverage were obtained from BLASTN.
*The outcome of each method is indicated by the following: phy, positive detection for phytoplasma; oBa, positive detection of another Bacteria; neg, negative detection; phy-part and oBa-part indicate partial 16Sr sequence was obtained from a single strand (Sanger sequencing) or from the assembly (AHE).
AHE (Query) vs. Sanger (Subject)	Query coverage	E value	Percentage Identity	Accession Length	AHE_tag*	Sanger_Sequencing_tag*
1CH	0.45	0	0.8975	689	phy	phy-part
2TH	0.85	0	0.9992	1318	phy	phy
3AU	0.51	0	0.9758	784	phy	phy-part
4CH	0.89	0	0.9971	1368	phy	phy
5MX	0.89	0	0.9971	1378	phy	phy
6MG	0.42	0	0.8654	783	phy	phy-part
7IL	0.89	0	0.9978	1366	phy	phy
8AU	0.85	0	0.9152	1317	phy	phy
9TW	0.89	0	0.9985	1363	phy	phy
10US	0.89	0	0.9978	1367	phy	phy
11FR	0.36	5e-90	0.7348	812	phy	oBa-part
12ZM	0.79	0	0.7939	1386	phy	oBa
13BR	0.94	0	0.9962	1381	phy	phy
14CN	0.46	6e-119	0.7741	795	phy	oBa-part
15CA	0.46	1e-126	0.7798	789	phy	oBa-part
16FR	0.46	2e-99	0.7604	784	phy	oBa-part
17MN	0.89	0	0.9971	1372	phy	phy
18MN	0.86	0	0.7868	1397	phy-part	oBa
19CD	0.8	4e-142	0.7617	1372	phy-part	oBa
20PE	0.74	0	0.8052	1322	phy	oBa
21ZA	0.46	5e-100	0.7631	959	phy	oBa-part
22CH	0.73	0	0.7398	1287	phy	oBa
23CN	0.89	0	0.9971	1374	phy	phy
24FR	0.83	0	0.9482	1224	oBa	oBa
25AU	1	0	0.7921	1394	phy-part	oBa
26PH	0.73	0	0.8134	1397	phy	oBa
27US	0.89	0	0.9956	1383	phy	phy
28ZA	-	-	-	-	neg	oBa
29CN	0.7	2e-170	0.9066	873	phy-part	phy-part
30MX	0.95	5e-62	0.838	927	oBa-part	oBa-part
31PH	-	-	-	-	neg	phy-part
32BR	0.4	4e-69	0.8465	1208	oBa-part	oBa-part
33US	-	-	-	-	neg	oBa
34AU	0.38	2e-55	1	1090	oBa-part	oBa-part
35BR	-	-	-	-	neg	oBa
